# Supplementary material for: The genetic interacting landscape of 63 candidate genes in Major Depressive Disorder: an explorative study
Source: BioData Min. 2014 Sep 9;7:19. doi: 10.1186/1756-0381-7-19 (PMC4181757; doi:10.1186/1756-0381-7-19)
Supplement: Additional file 6: Table S3 — Nominally associated markers identified from single marker analysis in the STAR*D and GAIN samples. A: Results of single marker association in STAR*D. B: Results of single marker association in GAIN. C: Results of single marker association in GAIN (imputed markers). [file 1756-0381-7-19-S6.zip]

Archive with 3 entries (3 files):
- 6384786221222972_add7_Figure_3C.tif
- 6384786221222972_add7_Figure_3B.tif
- 6384786221222972_add7_Figure_3A.tif
