# Supplementary material for: The genetic interacting landscape of 63 candidate genes in Major Depressive Disorder: an explorative study
Source: BioData Min. 2014 Sep 9;7:19. doi: 10.1186/1756-0381-7-19 (PMC4181757; doi:10.1186/1756-0381-7-19)
Supplement: Additional file 7: Figure S3 — Results of SNP-SNP interaction analyses. -Log10 P or balanced accuracy values of the interaction tests are plotted against the rank of the test in each method. Column charts depicts (i) number of interactions at P < 0.05 (ii) number of interactions in top 0.5% region and (iii) the number of interactions with predicted effects (main effects, P < 0.05, or using an a priori algorithm) in the total dataset. Number of unique markers for each method in top 0.5% region is also illustrated. A and B: P values are plotted, which are derived from significance testing from estimates of the attributable proportion due to interaction (AP) in the additive method and from the interaction term for the multiplicative method (dominant model in black and recessive model in blue). Threshold for significance after a 1,000-fold permutation analysis accounting for number of comparisons (5% significance level) are illustrated as well as the cut-off values representing nominal P value and the top 0.5% of all interactions that were tested in each method. QQ-plots (with 95% C.I.) are illustrated for additive and multiplicative method. In the QQ-plot of the additive dominant and recessive models negative estimates of AP values illustrated with green dots. C: Interaction results of ~6.1 million ranked interactions in the MDR analysis plotted against balanced accuracy value. Threshold after a 1,000-fold permutation analysis is illustrated as well as the threshold line to define the top 0.5% of all interactions. In a subsequent analysis we observed that all 63 candidate genes are represented in the top 0.5% region in all tested methods (data not shown). Moreover, the interactions present among the 0.5% most significant ones were not restricted to a small group of markers. [file 1756-0381-7-19-S7.zip]

Archive with 2 entries (2 files):
- 6384786221222972_add8_Figure_4C-D.jpg
- 6384786221222972_add8_Figure_4A-B.jpg
