# Supplementary material for: The genetic interacting landscape of 63 candidate genes in Major Depressive Disorder: an explorative study
Source: BioData Min. 2014 Sep 9;7:19. doi: 10.1186/1756-0381-7-19 (PMC4181757; doi:10.1186/1756-0381-7-19)
Supplement: Additional file 10: Figure S5 — Overlap of interaction results between different methods. A-L: Comparison of shared interactions between the top 0.5% regions (red dots) of one particular interaction method with the complete dataset (black dotted line) of another. The insert figures illustrate the correlation for shared interactions between two analysis methods. The gray dashed lines depict the highest value of the two methods and the 0.5% threshold respectively. Pearson’s correlation coefficient (r) was computed for the shared interactions in the top 0.5% regions. The r statistics and P values for each correlation analysis are depicted. Of note, as shown in the insert figures there was an absence of observations for shared interactions of the absolute top regions (very few observations are observed close to the gray dotted lines ‘highest value’). Thus, the remaining shared interactions yield a marked correlation statistics masking the low correlation of the interactions in the absolute top regions. Of note, as the interaction analysis in the MDR approach allowed to test all possible pair-wise SNP combinations which was not practically feasible in the additive or multiplicative models the comparison between the MDR versus logistic regression models are not fully illustrative. [file 1756-0381-7-19-S10.zip]

Archive with 2 entries (2 files):
- 6384786221222972_add10_Figure_5G-L.jpg
- 6384786221222972_add10_Figure_5A-F.jpg
